# Supplementary material for: Morphology-Tailored Dynamic State Transition in Active-Passive Colloidal Assemblies
Source: Research (Wash D C). 2024 Jan 24;7:0304. doi: 10.34133/research.0304 (PMC10807723; doi:10.34133/research.0304)
Supplement: Supplementary 1 — Sections S1 to S3 Figs. S1 to S2 Movies S1 to S9 Table S1 [file research.0304.f1.zip]

Archive with 10 entries (10 files):
- Supplemental Material_Clean Version.docx
- Video S1.avi
- Video S2.avi
- Video S3.avi
- Video S4.avi
- Video S5.avi
- Video S6.avi
- Video S7.avi
- Video S8.avi
- Video S9.avi
